# Supplementary material for: Trends in the global burden of aortic valve calcification disease in the working-age population from 1992 to 2021
Source: Front Cardiovasc Med. 2025 Aug 12;12:1544273. doi: 10.3389/fcvm.2025.1544273 (PMC12379075; doi:10.3389/fcvm.2025.1544273)
Supplement: Supplementary file 3 [file Datasheet3.zip]

Archive with 12 entries (12 files):
- Supplementary Table 12.PDF
- Supplementary Table 11.PDF
- Supplementary Table 10.PDF
- Supplementary Table 9.PDF
- Supplementary Table 8.PDF
- Supplementary Table 7.PDF
- Supplementary Table 6.PDF
- Supplementary Table 5.PDF
- Supplementary Table 4.PDF
- Supplementary Table 3.PDF
- Supplementary Table 2.PDF
- Supplementary Table 1.PDF
